# Supplementary material for: Health Information Sources Influencing Health Literacy in Different Social Contexts across Age Groups in Northern Thailand Citizens
Source: Int J Environ Res Public Health. 2022 May 16;19(10):6051. doi: 10.3390/ijerph19106051 (PMC9141654; doi:10.3390/ijerph19106051)
Supplement: Supplementary file 1 [file ijerph-19-06051-s001.zip]

Archive with 1 entries (1 files):
- ijerph-1662772-supplementary.pdf
